# Supplementary material for: Impact of advanced endoscopy training on colonoscopy quality and efficiency
Source: DEN Open. 2024 Oct 12;5(1):e70027. doi: 10.1002/deo2.70027 (PMC11470744; doi:10.1002/deo2.70027)
Supplement: Supplementary file 1 — TABLE S1 Breakdown of colonoscopies performed during the study period. [file DEO2-5-e70027-s001.xlsx]

## Sheet: Supplemmentary Table 1
Supplementary Table1: Breakdown of colonoscopies performed during the study period
Category	1st-year	2nd-year	3rd-year	Attending
Colonoscopy for preoperative evaluation of advanced cancer	130	157	221	56
Postoperative follow-up for colorectal surgery	215	256	224	149
A history of chemoradiotherapy or chemotherapy for colorectal cancer	63	58	51	28
Polyposis cases such as familial adenomatous polyposis and Lynch Syndrome	3	27	34	46
Colonoscopies with overall poor preparation	4	5	1	3
Total excluded cases	415 (58.3)	503 (56.6)	531 (54.7)	282 (50.8)
Total included cases	297 (41.7)	385 (45.4)	438 (45.3)	273 (49.2)
Total cases	712	888	969	555
